# Supplementary material for: Endocranial volume increases across captive generations in the endangered Mexican wolf
Source: Sci Rep. 2022 May 17;12:8147. doi: 10.1038/s41598-022-12371-6 (PMC9114419; doi:10.1038/s41598-022-12371-6)
Supplement: Supplementary file 1 — Supplementary Information 1. [file 41598_2022_12371_MOESM1_ESM.xlsx]

## Sheet: Sheet1
Appendix: Column A: Mexican wolf specimens analyzed in this study from the Museum of Southwestern Biology (MSB); Column B: Catalogue number assigned to the specimen by the museum collection; Column C: Specimen types include captive (C), wild (W), and reintroduced (R), Column D: Sexes are divided into male (M), female (F), or unknown (U); Column E: The year of the specimen collection as defined by…
Museum	Catalogue Number	Type	Sex	Year	Generations Captive	Generations Captive (whole number)	Inbreeding Coefficient	Age (days)	Skull length (mm)	Endocranial Raw Mass (mg)	Endocranial Volume (mL)	Centroid Size	Residual skull length_endocranial volume	Residual centroid size_endocranial volume	Masseter Cross-Sectional Area (m)	Masseter In-Lever (dm)	Temporalis Cross-Sectional Area (t)	Temporalis In-Lever (dt)	Output Lever (do)	Bite force
MSB	160142	W	U	1949	W	W	NA	NA	19.6	208.993	140.651	34.8871	0.0735955	0.0753312	1525.04	28.246	1010.78	25.479	82.129	458.084
MSB	157088	R	M	2006	R	R	0.234375	2605	20.5967	198.223	133.444	36.7973	0.0051153	0.00525649	1498.73	29.287	1104.65	24.775	89.491	438.398
MSB	284964	R	F	2008	R	R	0.273438	676	21.6067	188.95	127.238	38.6114	-0.0578306	-0.0581372	1578.83	29.712	880.223	23.633	80.769	458.214
MSB	160139	W	M	1944	W	W	NA	NA	20.6433	212.717	143.143	37.0768	0.0745527	0.0729385	2403.41	35.628	1203.55	28.686	89.402	687.28
MSB	196523	C	F	2007	5.34375	C-5	0.105469	1781	19.2633	188.05	126.636	34.5472	-0.0258248	-0.026426	1453.14	26.169	1007.7	23.659	82.493	416.405
MSB	248996	R	M	2012	R	R	0.273438	768	20.2067	201.753	135.806	36.7557	0.0287827	0.0231748	2096.58	29.961	1164.36	24.065	93.568	519.747
MSB	160130	W	F	1900	W	W	NA	NA	20.1367	182.51	122.928	35.8604	-0.069732	-0.0683679	1569.61	27.467	875.77	20.278	79.804	422.492
MSB	142845	C	M	2000	3.375	C-3	0.1875	4121	20.16	187.293	126.129	35.9503	-0.0443964	-0.0434819	1838.21	27.6	1056.29	27.865	91.863	474.293
MSB	160133	W	M	1924	W	W	NA	NA	19.4567	223.813	150.569	34.7449	0.144082	0.144807	1512.29	24.991	1001.48	28.503	82.195	443.499
MSB	231722	R	F	2008	R	R	0.117676	740	18.48	192.217	129.424	32.9483	0.00924486	0.0108851	1309.44	25.567	657.424	25.032	77.678	364.764
MSB	142760	C	F	1997	2.75	C-3	0.125	3718	18.9833	162.73	109.692	33.8075	-0.164779	-0.162974	1793.71	24.734	878.849	25.85	78.618	465.221
MSB	142754	C	F	1998	4.75	C-5	0.234375	958	20.5667	189.393	127.535	36.8279	-0.0397095	-0.0403073	1968.37	30.218	821.296	28.071	82.668	532.41
MSB	160132	W	M	1947	W	W	NA	NA	21.1133	208.78	140.508	37.7415	0.0487702	0.0485391	2658.93	35.664	1330.87	31.568	89.987	764.217
MSB	259087	C	M	2000	3.75	C-4	0.15625	4423	22.6833	208.347	140.218	40.4186	0.0237426	0.0240105	2411.78	31.537	1138.7	24.472	93.494	583.866
MSB	160127	W	U	1950	W	W	NA	NA	18.6867	179.077	120.631	33.4665	-0.0646753	-0.0645891	1482.94	25.5	1102.9	23.288	77.987	446.867
MSB	291518	C	M	2014	5.89062	C-6	0.0556641	3741	22.8067	215.693	145.135	41.2612	0.0564684	0.0517091	2284.39	33.419	987.508	21.527	102.141	512.723
MSB	157019	C	M	2003	6.39062	C-6	0.117676	1105	21.38	217.61	146.417	38.1939	0.0859466	0.0858274	2557.59	30.978	1363.31	25.35	97.494	608.843
MSB	64574	C	M	1992	1.5	C-2	0	5159	22.0767	200.823	135.184	39.0886	-0.00414491	-0.0015884	2450.46	31.339	1180.81	31.232	83.408	695.573
MSB	231361	R	F	2008	R	R	0.117676	2356	21.8033	193.73	130.437	38.8313	-0.0359021	-0.0351695
MSB	142638	C	F	2001	3.75	C-4	0.15625	2547	21.6233	197.2	132.759	38.7653	-0.0156021	-0.0169659	2366.13	31.555	933.467	30.712	86.679	620.022
MSB	160125	W	F	1900	W	W	NA	NA	20.9	191.78	129.132	37.2213	-0.0324109	-0.0313441	1555.26	25.435	1022.27	24.589	84.62	423.335
MSB	199495	C	M	2004	4.9375	C-5	0	2781	21.7233	224.48	151.015	38.8691	0.111763	0.111	2691.19	36.989	1247.71	27.395	98.686	692.149
MSB	160144	W	M	1900	W	W	NA	NA	21.38	206.57	139.029	38.3623	0.0341708	0.0326099
MSB	214500	R	F	2004	R	R	0.273438	631	19.2167	175.713	118.38	34.4952	-0.092463	-0.0933472	1649.33	24.394	983.112	26.646	79.552	456.665
MSB	64950	C	F	1991	5.5	C-6	0.609375	998	19.0733	221.71	149.161	33.7026	0.14106	0.145398	2389.14	28.389	997.234	25.328	74.706	644.014
MSB	195591	C	F	2002	5.75	C-6	0.117188	931	19.1467	185.88	125.184	34.3737	-0.0354136	-0.0363099	1953.13	31.225	1044.01	25.394	85.5	543.832
MSB	40050	C	F	1979	NA	NA		1021	22.07	220.097	148.081	39.014	0.0870794	0.090165	2316.68	30.868	1388.72	26.567	90	625.549
MSB	83331	C	F	1975	NA	NA		4383	20.9767	185.073	124.644	37.3015	-0.0689574	-0.0674242	1910.12	31.037	859.57	22.068	82.876	507.501
MSB	226038	C	F	2004	6.14062	C-6	0.0556641	839	19.42	182.503	122.924	34.7684	-0.0581671	-0.0582674	1733.89	28.329	1146.2	27.8	87.171	500.474
MSB	196519	C	M	2009	5	C-5	0.234375	4021	20.48	216.703	145.811	36.8504	0.095562	0.0934126	2436.33	31.831	866.112	25.745	90.561	579.79
MSB	262594	C	M	2011	4.9375	C-5	0	5125	21.05	211.977	142.647	37.9664	0.064842	0.0617016	2282.34	32.754	1052.53	30.767	92.42	605.31
MSB	157770	C	M	2001	4.90625	C-5	0.222656	649	19.6933	200.643	135.063	35.3365	0.0315358	0.0305974	1583.37	27.241	1148.45	23.207	86.735	442.311
MSB	142631	C	M	2001	4.5	C-5	0.5	4898	20.8933	209.187	140.78	37.1795	0.0540584	0.055391	2210.88	33.391	1179.64	26.366	90.413	605.875
MSB	160138	W	M	1947	W	W	NA	NA	19.99	193.847	130.515	35.5173	-0.00750647	-0.00533074	1947.07	32.086	942.464	27.078	80.367	576.327
MSB	196517	C	M	2008	5.78125	C-6	0	3919	20.2367	185.633	125.019	35.7105	-0.0544579	-0.0501351	2124	32.788	1018.85	24.331	88.914	561.444
MSB	142862	C	M	2003	4.0625	C-4	0.171875	3767	20.87	214.327	144.22	37.2065	0.0785554	0.0792928	2291.3	29.913	781.024	26.026	87.384	540.908
MSB	160134	W	M	1946	W	W	NA	NA	21.0433	203.43	136.928	37.8013	0.0240226	0.0222091	1675.15	29.235	853.061	26.448	79.796	485.373
MSB	71342	C	M	1991	4	C-4	0.5	5310	20.2067	197.347	132.857	36.0754	0.0068291	0.00734509	1992.19	22.671	1194.63	29.733	85.926	505.089
MSB	160148	W	F	1948	W	W	NA	NA	19.1433	162.237	109.361	34.0752	-0.170481	-0.168573	1768.29	28.909	947.868	26.759	76	536.059
MSB	196524	C	M	2009	3.75	C-4	0.15625	5569	20.2467	204.733	137.8	36.6381	0.0427271	0.0388031	2317.36	31.464	1311.28	27.117	94.055	602.626
MSB	195348	R	M	2007	R	R	0.117676	424	20.4633	166.983	112.538	36.1872	-0.163195	-0.159653	1914.22	31.164	1107.92	24.489	85.895	537.898
MSB	193711	C	F	2000	NA	NA	0	1002	18.79	210.59	141.72	33.7175	0.0946746	0.0940772	2273.74	31.987	845.174	23.398	80.204	602.671
MSB	64573	C	F	1990	2.75	C-3	0.125	2440	21.84	201.667	135.748	39.1842	0.00347156	0.00177679	2198.24	33.762	920.935	28.066	82.084	632.03
MSB	160141	W	U	1949	W	W	NA	NA	19.94	198.03	133.314	35.3784	0.014518	0.0171757	1588.61	29.913	1188.25	23.106	80.77	500.123
MSB	284956	R	M	2005	R	R	0.263672	586	19.72	199.58	134.352	35.1755	0.0258201	0.0268116	1968.77	29.991	876.663	29.757	87.766	519.375
MSB	40052	C	F	1979	NA	NA	NA	649	22.4333	193.53	130.303	40.0775	-0.0460476	-0.0465497	2152.04	34.746	1093.94	25.65	86.127	620.853
MSB	66570	C	M	1991	1.5	C-2	0	5013	21.3333	192.123	129.362	37.8776	-0.0372028	-0.0352953	2324.18	32.244	910.454	30.684	92.445	584.434
MSB	195576	R	M	2008	R	R	0.234375	904	20.1367	205.017	137.99	36.144	0.0458461	0.044629	2437.81	34.381	1104.2	25.148	94.298	616.078
MSB	160146	W	F	1948	W	W	NA	NA	20.2367	183.51	123.598	36.4928	-0.0658888	-0.0686686	2098.11	35.326	1206.83	32.123	91.948	635.884
MSB	66576	C	M	1985	2.25	C-2	0.25	450	19.9367	179.737	121.072	35.9334	-0.0817492	-0.0842465	1836.37	27.01	1022.59	25.402	83.493	489.42
MSB	83337	C	M	1996	4.75	C-5	0.359375	1571	22.0833	208.983	140.644	39.7388	0.0353584	0.0326044	2535.61	31.086	1198.96	27.605	91.861	631.723
MSB	231720	C	M	2008	6.4375	C-6	0.273438	1098	19.8133	199.253	134.133	35.7672	0.0226801	0.0197156	1603.16	26.667	984.17	25.303	91.599	410.964
MSB	83329	C	M	1979	NA	NA	NA	5844	22.8467	198.073	133.343	40.7108	-0.0288271	-0.0286235	2233.31	32.001	945.602	26.492	89.051	571.334
MSB	61156	C	M	1989	NA	NA	NA	NA	20.2667	199.64	134.392	36.2925	0.0173652	0.0168635	2329.53	28.144	1081.61	29.679	91.264	565.105
MSB	23007	W	U	1938	W	W	NA	NA	20.5033	198.517	133.64	36.182	0.0080392	0.0122542	1848.4	27.366	1151.31	27.935	88.092	505.228
MSB	196547	C	M	2000	5.875	C-6	0.273438	595	20.5767	193.603	130.352	36.8983	-0.0180149	-0.0190824	2077	32.041	1103.83	24.346	89.26	554.438
MSB	66571	C	F	1990	2.75	C-3	0.125	2483	19.7533	175.19	118.03	35.1197	-0.104244	-0.102191	2175.32	28.05	1029.7	28.917	81.819	583.008
MSB	193708	C	F	2009	5.125	C-5	0.117188	3319	19.2867	221.353	148.922	34.533	0.135898	0.135819	1703	30.477	1020.83	26.198	88.329	482.537
MSB	160140	W	U	1949	W	W	NA	NA	19.7967	215.133	144.76	35.6347	0.0991941	0.0971769	2009.23	33	1220.12	27.992	87.442	600.641
MSB	142861	C	M	2003	4.0625	C-4	0.171875	3887	21.2467	202.293	136.167	37.8438	0.0153735	0.0162698	2249.47	26.996	1346.88	30.432	92.666	577.571
MSB	157068	R	M	2007	R	R	0.273438	700	20.0267	210.513	141.668	35.7943	0.0739074	0.074123	1637.47	33.408	893.867	26.361	80.511	520.362
MSB	193688	R	M	2011	R	R	0.117676	1400	18.7533	185.56	124.969	33.8017	-0.0304807	-0.0325217	1949.78	29.72	977.911	27.961	87.54	521.359
MSB	196518	C	F	2001	5.75	C-6	0.117188	628	19.3967	199.483	134.287	34.4261	0.030631	0.0333882	1494.44	28.466	854.903	19.663	81.942	404.128
MSB	160137	W	M	1942	W	W	NA	NA	20.4567	193.223	130.098	36.7112	-0.0180952	-0.0193696	1629.98	26.667	822.066	26.422	82.263	436.569
MSB	193703	C	M	2005	6.04688	C-6	0.12793	1170	20.96	207.167	139.429	37.5256	0.0433901	0.0427054	2721.06	39.024	1240.71	29.698	95.948	751.274
MSB	196520	C	F	2006	6.625	C-6	0	1686	19.7633	197.077	132.676	35.387	0.01257	0.0122998	1935.52	30.22	927.868	25.623	88.901	498.783
MSB	142765	C	F	2000	4.0625	C-4	0.171875	353	19.5667	175.11	117.976	34.8254	-0.101658	-0.0998867	1651.25	30.005	666.445	25.689	81.65	447.931
MSB	284159	C	F	2002	NA	NA		5463	19.1067	207.067	139.362	34.0081	0.0725473	0.0744863	2037.27	29.209	950.637	27.354	87.457	522.938
MSB	76214	C	M	1994	4.0625	C-4	0.171875	521	21.52	187.75	126.435	38.5312	-0.0628753	-0.063787	2145.44	28.768	1127.79	26.179	87.375	553.367
MSB	145761	C	F	2006	3.75	C-4	0.15625	5468	20.3067	209.897	141.256	35.5562	0.0665453	0.073393	1519.51	24.696	938.499	26.966	84.813	412.044
MSB	160128	W	M	1950	W	W	NA	NA	20.0667	186.727	125.75	35.818	-0.0459219	-0.0452846	1520.67	29.182	960.516	26.411	86.483	443.199
MSB	195228	R	M	2007	R	R	0.117676	753	20.9667	204.207	137.448	37.1666	0.0289796	0.0315482	1793.75	27.896	1302.73	25.915	89.34	504.615
MSB	142764	C	M	1996	2.25	C-2	0.25	4876	20.1433	188.667	127.048	35.5824	-0.0368716	-0.0328505	1699.52	29.412	966.887	30.279	79.231	533.33
MSB	230677	C	F	2010	5.125	C-5	0.117188	3830	22.2233	238.303	160.265	39.7296	0.163931	0.163276	2330.98	34.726	921.063	26.529	91.898	599.678
MSB	83330	C	M	1979	NA	NA	NA	2191	23.2267	188.997	127.269	41.5089	-0.0807304	-0.0816097	2462.89	29.699	829.841	25.868	95.945	526.776
MSB	40056	C	M	1978	NA	NA	NA	NA	22.9433	186.077	125.315	40.6295	-0.0922741	-0.0900634	2429.63	32.378	913.107	26.122	90.571	593.026
MSB	83332	C	F	1976	NA	NA	NA	1096	20.4	190.02	127.954	36.6774	-0.0338218	-0.0356816	2035.02	28.588	888.879	27.803	80.436	547.093
MSB	212072	C	M	1998	4.75	C-5	0.234375	640	20.35	204.47	137.624	36.5529	0.0398178	0.0382865	1883.68	28.088	1161.76	27.595	93.141	492.702
MSB	160145	W	F	1948	W	W	NA	NA	20.4667	205.397	138.244	36.7053	0.0424835	0.0414183	1901.08	28.975	976.561	30.993	80.004	563.612
MSB	160149	W	M	1945	W	W	NA	NA	23.3833	187.707	126.406	42.0121	-0.0896886	-0.0923656	2484.08	35.235	1163.31	25.472	81.133	731.009
MSB	66578	C	M	1990	1.5	C-2	0	4391	22.38	196.88	132.545	39.973	-0.0282273	-0.0286354	2267.76	30.268	1217.26	31.749	87.537	634.959
MSB	160123	W	F	1942	W	W	NA	NA	20.1267	184.223	124.075	35.9775	-0.0602891	-0.0601524	1790.93	25.638	890.513	25.247	75.383	490.428
MSB	160150	W	F	1945	W	W	NA	NA	20.3933	190.593	128.338	36.7482	-0.0307232	-0.0333199	1853.7	27.168	936.791	25.309	78.616	506.557
MSB	157024	C	F	2001	4.90625	C-5	0.222656	594	20.26	180.587	121.641	36.6378	-0.0822122	-0.085923	1807.67	26.251	869.547	23.756	85.102	440.309
MSB	160135	W	M	1945	W	W	NA	NA	22.82	196.96	132.598	40.9323	-0.0340563	-0.0360048	2040.76	32.811	1024.84	31.647	81.647	631.274
